# Supplementary material for: Vitronectin and Its Interaction with PAI-1 Suggests a Functional Link to Vascular Changes in AMD Pathobiology
Source: Cells. 2022 May 27;11(11):1766. doi: 10.3390/cells11111766 (PMC9179922; doi:10.3390/cells11111766)
Supplement: Supplementary file 1 [file cells-11-01766-s001.zip]

Archive with 1 entries (1 files):
- cells-1711685-supplementary.pdf
